# Supplementary material for: Past COVID-19: The Impact on IVF Outcomes Based on Follicular Fluid Lipid Profile
Source: Int J Mol Sci. 2022 Dec 20;24(1):10. doi: 10.3390/ijms24010010 (PMC9820085; doi:10.3390/ijms24010010)
Supplement: Supplementary file 1 [file ijms-24-00010-s001.zip]

Archive with 1 entries (1 files):
- ijms-2004931-supplementary.pdf
